# Supplementary material for: Improving Farmed Juvenile Gilthead Seabream (Sparus aurata) Stress Response to Marine Heatwaves and Vibriosis Through Seaweed-Based Dietary Modulation
Source: Animals (Basel). 2025 Jul 4;15(13):1970. doi: 10.3390/ani15131970 (PMC12248664; doi:10.3390/ani15131970)
Supplement: Supplementary file 1 [file animals-15-01970-s001.zip]

Archive with 1 entries (1 files):
- animals-3703349-supplementary.pdf
